# Supplementary material for: seekCRIT: Detecting and characterizing differentially expressed circular RNAs using high-throughput sequencing data
Source: PLoS Comput Biol. 2020 Oct 20;16(10):e1008338. doi: 10.1371/journal.pcbi.1008338 (PMC7598922; doi:10.1371/journal.pcbi.1008338)
Supplement: S1 Table — Differentially expressed circular RNAs (DECs) detected from seekCRIT analyses on three datasets: Somata vs. Neuropil, Normaxia vs. Hypoxia, and CTRL vs. IR12. (XLSX) [file pcbi.1008338.s002.xlsx]

## Sheet: Somata.vs.Neuropil
chrom	circRNA_start	circRNA_end	strand	exonCount	exonSizes	exonOffsets	circType	geneName	isoformName	exonIndexOrIntronIndex	FlankingIntrons	CircularJunctionCount_Somata	LinearJunctionCount_Somata	CircularJunctionCount_Neuropil	LinearJunctionCount_Neuropil	PBI_Somata	PBI_Neuropil	deltaPBI(PBI_Somata-PBI_Neuropil)	pValue	FDR
chr4	30999732	31017624	+	4	90,163,100,126,	0,7350,10128,17766,	circRNA	Dync1i1	NM_019234	7,8,9,10	chr4:30892056-30999732|31017624-31055982	1	186	10	95	0.0106383	0.173913	-0.163275	1.34929e-07	0.000588209
chr10	27142525	27153770	-	5	138,83,221,68,152,	0,2553,5243,9341,11093,	circRNA	Gabrg2	NM_183327	4,5,6,7,8	chr10:27101195-27142525|27153770-27179150	2	166	11	61	0.0235294	0.26506	-0.241531	1.50283e-07	0.000588209
chr7	136691316	136704222	-	3	129,103,92,	0,9454,12814,	circRNA	Nell2	NM_031070	9,10,11	chr7:136658304-136691316|136704222-136741636	5	538	15	217	0.0182482	0.121457	-0.103209	4.46819e-07	0.000964537
chr1	136685583	136699335	-	5	165,89,111,90,134,	0,4578,5469,11767,13618,	circRNA	Sv2b	NM_057207	5,6,7,8,9	chr1:136675861-136685583|136699335-136707652	4	333	16	133	0.0234604	0.193939	-0.170479	5.53345e-07	0.000964537
chr7	110105482	110142633	+	5	117,147,140,196,83,	0,4205,11327,15415,37068,	circRNA	Khdrbs3	NM_022249	3,4,5,6,7	chr7:110087252-110105482|110142633-110177092	2	544	11	211	0.00729927	0.0944206	-0.0871213	6.16081e-07	0.000964537
chr2	35086860	35104742	-	3	71,148,131,	0,3540,17751,	circRNA	Rgs7bp	NM_001012347	2,3,4	chr2:35077595-35086860|35104742-35617478	10	112	28	55	0.151515	0.504505	-0.352989	8.44456e-07	0.000993928
chr11	31723563	31733245	-	5	58,93,68,113,140,	0,2068,3814,6551,9542,	circRNA	Tmem50b	NM_001025014	2,3,4,5,6	chr11:31721117-31723563|31733245-31752126	4	267	11	102	0.0290909	0.177419	-0.148328	8.88796e-07	0.000993928
chr6	72418119	72430205	-	6	142,127,174,79,74,104,	0,1669,3642,5436,11518,11982,	circRNA	Strn3	NM_001029897	12,13,14,15,16,17	chr6:72412711-72418119|72430205-72462181	6	58	27	24	0.171429	0.692308	-0.520879	1.20952e-06	0.00116139
chr3	21878520	21904269	-	5	92,145,166,221,170,	0,9783,15647,19755,25579,	circRNA	Strbp	NM_053416	13,14,15,16,17	chr3:21877487-21878520|None	7	108	28	80	0.114754	0.411765	-0.297011	1.40557e-06	0.00116139
chr3	59847597	59862336	-	3	98,81,176,	0,401,14563,	circRNA	Ola1	NM_001033927	5,6,7	chr3:59808775-59847597|59862336-59905693	8	128	22	57	0.111111	0.435644	-0.324532	1.80708e-06	0.00116139
chrX	39751867	39761324	+	3	164,203,88,	0,6272,9369,	circRNA	Cnksr2	NM_021686	2,3,4	chrX:39711437-39751867|39761324-39800206	3	250	13	140	0.0234375	0.156627	-0.133189	1.8275e-06	0.00116139
chr11	70539678	70570814	-	4	84,124,126,349,	0,1277,11173,30787,	circRNA	Zfp148	NM_031615	3,4,5,6	chr11:70516931-70539678|70570814-70578149	1	78	8	32	0.025	0.333333	-0.308333	1.97036e-06	0.00116139
chr5	43659899	43661144	+	2	156,336,	0,909,	circRNA	Epha7	NM_134331	4,5	chr5:43611262-43659899|43661144-43730222	18	133	32	36	0.213018	0.64	-0.426982	2.04263e-06	0.00116139
chr7	110105482	110121093	+	4	117,147,140,196,	0,4205,11327,15415,	circRNA	Khdrbs3	NM_022249	3,4,5,6	chr7:110087252-110105482|110121093-110142550	26	544	49	211	0.0872483	0.317152	-0.229904	2.0771e-06	0.00116139
chr6	4518805	4520635	-	1	1830,	0,	circRNA	Slc8a1	NM_001270779	9	chr6:4315682-4518805|None	58	201	66	81	0.365931	0.619718	-0.253788	2.38467e-06	0.00124448
chr7	110087133	110142633	+	6	119,117,147,140,196,83,	0,18349,22554,29676,33764,55417,	circRNA	Khdrbs3	NM_022249	2,3,4,5,6,7	chr7:110031899-110087133|110142633-110177092	1	79	7	28	0.0246914	0.333333	-0.308642	3.79084e-06	0.00185467
chr10	74338951	74360926	-	6	60,134,90,119,46,136,	0,4178,7326,7903,19139,21839,	circRNA	Gdpd1	NM_001044238	4,5,6,7,8,9	chr10:74336703-74338951|74360926-74376125	2	76	9	30	0.05	0.375	-0.325	4.19786e-06	0.00190448
chr2	143568541	143590167	+	4	140,314,196,195,	0,10993,18222,21431,	circRNA	Trpc4	NM_080396	4,5,6,7	chr2:143555166-143568541|143590167-143602077	13	67	24	26	0.27957	0.648649	-0.369079	4.37924e-06	0.00190448
chr3	21888303	21904269	-	4	145,166,221,170,	0,5864,9972,15796,	circRNA	Strbp	NM_053416	14,15,16,17	chr3:21878612-21888303|None	1	110	10	75	0.0178571	0.210526	-0.192669	5.00706e-06	0.00206291
chr4	169601015	169609450	-	5	230,126,154,172,203,	0,2813,6764,7338,8232,	circRNA	Grin2b	NM_012574	5,6,7,8,9	chr4:169569468-169601015|169609450-169672954	5	273	12	121	0.0353357	0.165517	-0.130182	6.14194e-06	0.00240395
chr4	140870956	140872418	+	3	81,74,94,	0,1111,1368,	circRNA	Arl8b	NM_001024332	2,3,4	chr4:140838050-140870956|140872418-140876367	4	173	14	106	0.0441989	0.208955	-0.164756	8.12718e-06	0.0030295
chr9	20596862	20599410	-	2	495,652,	0,1896,	circRNA	Tnfrsf21	NM_001108207	4,5	chr9:20568512-20596862|20599410-20620508	1	43	9	23	0.0444444	0.439024	-0.39458	1.71924e-05	0.00602061
chr1	143712490	143718900	-	3	147,156,139,	0,5664,6271,	circRNA	Hdgfrp3	NM_145785	2,3,4	chr1:143704872-143712490|143718900-143723662	7	103	15	47	0.119658	0.38961	-0.269952	1.83202e-05	0.00602061
chr9	54232162	54257387	+	11	130,80,164,59,33,59,67,51,177,132,93,	0,1253,3018,9200,16537,16656,19741,20321,22717,24380,25132,	circRNA	Gls	NM_012569	4,5,6,7,8,9,10,11,12,13,14	chr9:54228092-54232162|54257387-54279028	1	152	8	90	0.012987	0.150943	-0.137956	1.84587e-05	0.00602061
chr7	41167311	41167751	+	1	440,	0,	circRNA	Atp2b1	NM_053311	2	chr7:41114729-41167311|41167751-41178584	10	183	13	57	0.0985222	0.313253	-0.214731	2.55312e-05	0.00799433
chr6	76487879	76492176	-	2	72,862,	0,3435,	circRNA	Ralgapa1	NM_020083	8,9	chr6:76461552-76487879|76492176-76500537	17	101	26	49	0.251852	0.514851	-0.263	3.9705e-05	0.0119543
chr2	227814632	227847786	-	4	129,186,155,88,	0,3988,26076,33066,	circRNA	Ndst3	NM_001191716	9,10,11,12	chr2:227772176-227814632|227847786-227888943	7	18	16	3	0.4375	0.914286	-0.476786	4.17814e-05	0.0121135
chr11	14700872	14721315	-	2	119,75,	0,20368,	circRNA	Nrip1	NM_001100560	2,3	chr11:14665763-14700872|14721315-14741386	2	34	9	13	0.105263	0.580645	-0.475382	5.60661e-05	0.0156745
chr12	6332801	6332857	-	1	56,	0,	ciRNA	Hsph1	NM_001011901	9	chr12:6332802-6332947	1	152	5	52	0.012987	0.16129	-0.148303	8.5392e-05	0.02305
chr6	28022405	28084649	+	5	86,155,106,167,125,	0,19168,26306,29132,62119,	circRNA	Dtnb	NM_001012191	5,6,7,8,9	chr6:28004718-28022405|28084649-28112860	9	48	27	37	0.272727	0.593407	-0.320679	8.87729e-05	0.0231638
chr12	25431709	25435591	+	2	139,135,	0,3747,	circRNA	Gtf2i	NM_001001512	3,4	chr12:25430562-25431709|25435591-25437829	7	60	18	35	0.189189	0.507042	-0.317853	9.97995e-05	0.0251328
chr9	31604267	31693992	-	7	44,103,76,150,109,69,195,	0,16050,27232,28193,53105,56528,89530,	circRNA	Adgrb3	NM_001106898	16,17,18,19,20,21,22	chr9:31442183-31604267|31693992-31710855	8	66	17	33	0.195122	0.507463	-0.312341	0.00010274	0.0251328
chr18	25055043	25059278	+	2	203,97,	0,4138,	circRNA	Ercc3	NM_001031644	10,11	chr18:25051683-25055043|25059278-25061186	1	49	7	23	0.0392157	0.378378	-0.339163	0.000106729	0.0253174
chr14	106921498	107008241	-	10	125,108,148,144,885,49,179,205,163,123,	0,3655,9293,30278,35962,40801,41430,72682,82203,86620,	circRNA	Ehbp1	NM_001305130	8,9,10,11,12,13,14,15,16,17	chr14:106919203-106921498|107008241-107008816	2	26	14	20	0.133333	0.583333	-0.45	0.000111751	0.0257289
chr7	41167311	41178782	+	2	440,198,	0,11273,	circRNA	Atp2b1	NM_053311	2,3	chr7:41114729-41167311|41178782-41185744	5	183	8	57	0.0518135	0.219178	-0.167365	0.00012765	0.0279049
chr2	232151299	232155897	-	5	129,74,56,99,97,	0,316,1017,3042,4501,	circRNA	Ap1ar	NM_001191850	2,3,4,5,6	chr2:232148151-232151299|232155897-232159806	2	96	7	41	0.04	0.254545	-0.214545	0.000128331	0.0279049
chr1	136690161	136699335	-	4	89,111,90,134,	0,891,7189,9040,	circRNA	Sv2b	NM_057207	6,7,8,9	chr1:136685748-136690161|136699335-136707652	5	470	9	184	0.0208333	0.0891089	-0.0682756	0.000151975	0.0309779
chr6	904490	907083	+	2	183,198,	0,2395,	circRNA	Crim1	NM_001169103	6,7	chr6:894714-904490|907083-925921	1	49	6	21	0.0392157	0.363636	-0.324421	0.000152011	0.0309779
chr8	23035954	23048640	-	5	39,226,154,104,220,	0,1264,1588,12155,12466,	circRNA	Elavl3	NM_172324	2,3,4,5,6	chr8:23031061-23035954|23048640-23062967	3	25	19	24	0.193548	0.612903	-0.419355	0.000154335	0.0309779
chr7	110087133	110109834	+	3	119,117,147,	0,18349,22554,	circRNA	Khdrbs3	NM_022249	2,3,4	chr7:110031899-110087133|110109834-110116809	1	79	5	28	0.0246914	0.263158	-0.238467	0.000171979	0.0336563
chr5	128678698	128681202	+	3	87,120,52,	0,843,2452,	circRNA	Nrdc	NM_012993	17,18,19	chr5:128677249-128678698|128681202-128683046	7	55	19	37	0.202899	0.506667	-0.303768	0.000231045	0.0441127
chr13	57226408	57266236	+	7	80,100,49,60,75,84,95,	0,2674,14836,17451,29837,31001,39733,	circRNA	Kcnt2	NM_198762	2,3,4,5,6,7,8	chr13:57131527-57226408|57266236-57308609	1	13	7	3	0.133333	0.823529	-0.690196	0.000244417	0.0455546
chr9	31437019	31442183	-	3	103,104,127,	0,3356,5037,	circRNA	Adgrb3	NM_001106898	13,14,15	chr9:31342685-31437019|31442183-31604267	8	78	14	35	0.170213	0.444444	-0.274232	0.000257235	0.0458478
chr19	24195453	24221057	+	4	72,83,97,211,	0,2194,18711,25393,	circRNA	Rnf150	NM_001191093	3,4,5,6	chr19:24182137-24195453|24221057-24263916	6	35	16	19	0.255319	0.627451	-0.372132	0.000257703	0.0458478
chr17	79740145	79777211	-	5	73,81,71,80,74,	0,20949,25241,35736,36992,	circRNA	Fam188a	NM_001106122	5,6,7,8,9	chr17:79729858-79740145|79777211-79779598	1	89	5	35	0.021978	0.222222	-0.200244	0.000276355	0.0480736
chr3	45832485	45845123	+	3	105,131,187,	0,11274,12451,	circRNA	Tanc1	NM_001002854	4,5,6	chr3:45800709-45832485|45845123-45857841	1	46	5	16	0.0416667	0.384615	-0.342949	0.000290381	0.0491362

## Sheet: Normaxia.vs.Hypoxia
chrom	circRNA_start	circRNA_end	strand	exonCount	exonSizes	exonOffsets	circType	geneName	isoformName	exonIndexOrIntronIndex	FlankingIntrons	CircularJunctionCount_Normaxia	LinearJunctionCount_Normaxia	CircularJunctionCount_Hypoxia	LinearJunctionCount_Hypoxia	PBI_Normaxia	PBI_Hypoxia	deltaPBI(PBI_Normaxia-PBI_Hypoxia)	pValue	FDR
chr6	87215902	87233527	+	4	155,79,136,203,	0,396,2693,17422,	circRNA	ZNF292	NM_015021	2,3,4,5	chr6:87155759-87215902|87233527-87243474	5,5	13,13	2,2	35,64	0.434783	0.0747664	0.360016	5.79126e-07	0.00262883
chr9	95978060	96004701	+	2	155,182,	0,26459,	circRNA	ERCC6L2	NM_020207	17,18	chr9:95973088-95978060|96004701-96012224	11,4	10,12	6,4	45,59	0.576923	0.16129	0.415633	7.81822e-07	0.00262883
chr14	37285317	37369624	+	4	130,34,171,108,	0,22738,23031,84199,	circRNA	MIPOL1	NM_001195297	9,10,11,12	chr14:37270525-37285317|37369624-37422854	9,4	16,26	3,3	79,66	0.382353	0.0764331	0.30592	8.65099e-07	0.00262883
chr21	15762890	15766141	+	2	78,145,	0,3106,	circRNA	USP25	NM_001283042	2,3	chr21:15730438-15762890|15766141-15777903	17,24	21,24	13,6	46,52	0.645669	0.279412	0.366258	1.13082e-06	0.00262883
chr10	101792838	101810314	-	9	105,86,175,614,159,285,99,172,131,	0,1074,5141,6003,7403,10896,13206,14891,17345,	circRNA	MGEA5	NM_012215	5,6,7,8,9,10,11,12,13	chr10:101791439-101792838|101810314-101813029	10,11	96,78	3,4	110,149	0.194444	0.0512821	0.143162	1.19512e-06	0.00262883
chr2	108771700	108773046	+	3	171,93,179,	0,788,1167,	circRNA	RANBP2	NM_006267	21,22,23	chr2:108768388-108771700|108773046-108775731	9,11	116,84	1,4	155,155	0.166667	0.03125	0.135417	1.614e-06	0.00262883
chr11	89400016	89402542	-	3	63,165,217,	0,198,2309,	circRNA	NOX4	NM_016931	8,9,10	chr11:89373492-89400016|89402542-89421901	12,18	82,111	9,14	214,294	0.237154	0.0830325	0.154122	1.71091e-06	0.00262883
chr9	14146688	14179780	-	4	119,121,69,54,	0,3456,9136,33038,	circRNA	NFIB	NM_005596	4,5,6,7	chr9:14125766-14146688|14179780-14306988	18,20	119,113	8,12	178,234	0.246753	0.0884956	0.158258	1.71524e-06	0.00262883
chr13	95757643	95763953	+	5	153,182,120,106,121,	0,2396,3035,5999,6189,	circRNA	DNAJC3	NM_006260	5,6,7,8,9	chr13:95725252-95757643|95763953-95785938	9,25	172,160	7,4	211,211	0.17	0.0495495	0.12045	1.94613e-06	0.00262883
chr6	144487547	144493456	+	5	150,162,129,174,156,	0,1125,2523,3381,5753,	circRNA	UTRN	NM_007124	28,29,30,31,32	chr6:144485519-144487547|144493456-144499256	17,26	207,225	6,7	206,429	0.166023	0.0393343	0.126689	2.05458e-06	0.00262883
chr7	158759485	158764853	-	5	96,90,49,83,177,	0,572,2010,3597,5191,	circRNA	ESYT2	NM_020728	10,11,12,13,14	chr7:158749723-158759485|158764853-158767653	27,29	205,201	22,19	371,339	0.216216	0.103535	0.112681	2.29827e-06	0.00262883
chr3	56660730	56673725	-	10	104,104,106,32,125,162,92,73,93,146,	0,183,1654,2810,5529,7666,8969,9342,10869,12849,	circRNA	FAM208A	NM_001112736	14,15,16,17,18,19,20,21,22,23	chr3:56649057-56660730|56673725-56682675	8,6	43,35	4,4	105,113	0.264151	0.0683761	0.195775	2.33597e-06	0.00262883
chr2	190900563	190924593	+	8	130,80,164,59,33,59,67,51,	0,1383,4440,9699,20460,20581,23353,23979,	circRNA	GLS	NM_014905	4,5,6,7,8,9,10,11	chr2:190895725-190900563|190924593-190927305	22,10	146,149	11,7	242,255	0.178273	0.0675422	0.110731	2.38793e-06	0.00262883
chr5	134741062	134744052	+	2	461,66,	0,2924,	circRNA	CAMLG	NM_001745	2,3	chr5:134738792-134741062|134744052-134750758	2,11	109,116	2,1	143,211	0.103586	0.0166667	0.086919	2.89007e-06	0.00300487
chr5	168488601	168494650	+	4	135,189,109,101,	0,4057,5292,5948,	circRNA	RARS	NM_002887	2,3,4,5	chr5:168486543-168488601|168494650-168495314	75,65	135,110	52,45	136,179	0.533333	0.381139	0.152194	3.72767e-06	0.00367176
chr3	146121111	146124229	-	2	137,92,	0,3026,	circRNA	PLOD2	NM_000935	17,18	chr3:146110448-146121111|146124229-146160880	34,72	369,374	45,59	1264,1364	0.22199	0.0733427	0.148647	4.01713e-06	0.00375903
chr4	94573350	94586444	+	3	43,173,37,	0,12214,13057,	circRNA	PDLIM5	NM_001256425	4,5,6	chr4:94523875-94573350|94586444-94618003	10,13	278,228	5,5	396,343	0.0833333	0.0263505	0.0569829	4.64051e-06	0.00413558
chr3	50065030	50066502	+	2	96,261,	0,1211,	circRNA	RBM6	NM_001167582	12,13	chr3:50062108-50065030|50066502-50068689	3,10	66,83	1,4	151,152	0.148571	0.0319489	0.116623	5.64877e-06	0.00463764
chr1	117402185	117420649	+	4	256,97,119,81,	0,3363,12527,18383,	circRNA	MAN1A2	NM_006699	2,3,4,5	chr1:117368485-117402185|117420649-117442230	48,54	113,93	34,31	94,162	0.497561	0.336788	0.160773	5.69948e-06	0.00463764
chr1	41070594	41075451	-	2	127,233,	0,4624,	circRNA	SCMH1	NM_001172218	6,7	chr1:41048890-41070594|41075451-41113282	6,16	53,33	3,3	59,48	0.338462	0.10084	0.237621	7.36294e-06	0.00555942
chr6	87215902	87218731	+	3	155,79,136,	0,396,2693,	circRNA	ZNF292	NM_015021	2,3,4	chr6:87155759-87215902|87218731-87233324	18,11	13,13	20,11	35,64	0.690476	0.385093	0.305383	7.42642e-06	0.00555942
chr2	202464808	202467689	+	2	171,171,	0,2710,	circRNA	BMPR2	NM_001204	2,3	chr2:202377550-202464808|202467689-202513718	25,21	128,111	21,4	138,172	0.277946	0.138889	0.139057	8.17237e-06	0.00588254
chr4	51863436	51891851	+	6	71,40,115,92,71,92,	0,233,10834,14326,23131,28323,	circRNA	DCUN1D4	NM_001040402	2,3,4,5,6,7	chr4:51843267-51863436|51891851-51899269	9,13	31,29	4,5	44,57	0.423077	0.151261	0.271816	1.04525e-05	0.00698638
chr19	29985222	29986417	+	2	79,136,	0,1059,	circRNA	URI1	NM_001252641	3,4	chr19:29971227-29985222|29986417-30005360	7,4	22,21	2,1	42,46	0.338462	0.0638298	0.274632	1.14924e-05	0.0073469
chr15	92996956	92998621	+	3	139,151,123,	0,296,1542,	circRNA	CHD2	NM_001271	29,30,31	chr15:92992998-92996956|92998621-93000511	7,5	30,21	1,6	74,79	0.32	0.0838323	0.236168	1.1777e-05	0.0073469
chr18	21765771	21779685	+	5	172,130,105,67,205,	0,2851,7852,12331,13709,	circRNA	MIB1	NM_020774	2,3,4,5,6	chr18:21741812-21765771|21779685-21791373	13,16	35,40	8,9	57,79	0.43609	0.2	0.23609	1.57109e-05	0.0094146
chr8	51860844	51861246	-	1	402,	0,	circRNA	PCMTD1	NM_052937	5	chr8:51845763-51860844|51861246-51898929	36,35	110,104	34,16	167,133	0.398876	0.25	0.148876	1.64283e-05	0.0094146
chr8	68017845	68030658	+	5	72,123,105,102,162,	0,1703,4190,9376,12651,	circRNA	PREX2	NM_025170	2,3,4,5,6	chr8:67952535-68017845|68030658-68038158	18,10	72,30	11,3	82,74	0.35443	0.152174	0.202256	1.66007e-05	0.0094146
chr11	89354961	89402542	-	5	82,61,63,165,217,	0,18470,45055,45253,47364,	circRNA	NOX4	NM_016931	6,7,8,9,10	chr11:89342193-89354961|89402542-89421901	2,7	70,92	1,3	206,220	0.1	0.0184332	0.0815668	1.96103e-05	0.0104156
chr14	63998913	64016631	+	7	127,158,148,611,180,151,159,	0,1648,3020,3806,8129,11052,17559,	circRNA	SYNE2	NM_015180	27,28,29,30,31,32,33	chr14:63998328-63998913|64016631-64017594	5,0	4,0	0,2	0,38	0.714286	0.0952381	0.619048	2.00353e-05	0.0104156
chr1	155438326	155439068	-	1	742,	0,	circRNA	ASH1L	NM_018489	24	chr1:155415923-155438326|155439068-155459796	7,8	19,29	2,2	28,44	0.384615	0.1	0.284615	3.08505e-05	0.0148043
chr5	73832337	73852692	+	5	122,281,208,112,43,	0,8142,13930,16638,20312,	circRNA	ARHGEF28	NM_001080479	10,11,12,13,14	chr5:73795391-73832337|73852692-73857655	0,6	0,131	1,2	261,256	0.0839161	0.0114723	0.0724438	3.59382e-05	0.0167805
chr6	22020338	22020542	+	1	204,	0,	circRNA	CASC15	NR_015410	7	chr6:21979062-22020338|22020542-22056545	7,10	19,6	4,5	28,34	0.576271	0.225	0.351271	3.67619e-05	0.0167805
chr5	16779544	16783469	-	5	104,85,14,125,135,	0,979,1183,2160,3790,	circRNA	MYO10	NM_012334	33,34,35,36,37	chr5:16769203-16779544|16783469-16794645	31,26	266,226	19,16	310,276	0.188119	0.106707	0.0814115	4.4351e-05	0.0197626
chr12	26550246	26602706	-	11	109,143,191,121,129,126,252,201,123,126,90,	0,5986,11515,28466,29780,45218,46636,48898,49740,52123,52370,	circRNA	ITPR2	NM_002223	21,22,23,24,25,26,27,28,29,30,31	chr12:26495260-26550246|26602706-26621122	4,0	86,0	1,1	248,291	0.0851064	0.00736648	0.0777399	5.10221e-05	0.0217018
chr6	47283937	47286595	-	2	495,652,	0,2006,	circRNA	TNFRSF21	NM_014452	4,5	chr6:47253521-47283937|47286595-47309415	19,25	87,87	17,13	154,105	0.335878	0.188088	0.14779	5.57315e-05	0.0227091
chr8	61680967	61684188	-	2	69,150,	0,3071,	circRNA	ASPH	NM_001164750	23,24	chr8:61653660-61680967|61684188-61689672	13,21	136,151	7,19	230,258	0.191549	0.0962963	0.095253	5.58173e-05	0.0227091
chr15	93000511	93014909	+	6	129,141,135,179,100,214,	0,1665,4105,8633,11833,14184,	circRNA	CHD2	NM_001271	32,33,34,35,36,37	chr15:92998621-93000511|93014909-93020011	3,5	17,25	0,1	0,67	0.275862	0.0289855	0.246877	6.71675e-05	0.0267455
chr14	37285317	37308519	+	3	130,34,171,	0,22738,23031,	circRNA	MIPOL1	NM_001195297	9,10,11	chr14:37270525-37285317|37308519-37369516	4,0	16,0	2,1	79,66	0.333333	0.0397351	0.293598	6.93989e-05	0.0270583
chr21	36338778	36344707	+	3	143,148,129,	0,2620,5800,	circRNA	MORC3	NM_001320446	6,7,8	chr21:36337946-36338773|36344707-36344911	6,13	42,38	4,5	69,62	0.322034	0.120805	0.201229	7.35078e-05	0.0279412
chr15	69210315	69261329	+	3	91,599,243,	0,45478,50771,	circRNA	GLCE	NM_001324091	2,3,4	chr15:69160757-69210315|69261329-69266774	5,5	101,103	1,3	199,206	0.0892857	0.0193705	0.0699153	7.46492e-05	0.0279412
chr18	9182381	9221999	+	6	138,148,147,201,143,148,	0,13169,26275,29202,34376,39470,	circRNA	ANKRD12	NM_001083625	2,3,4,5,6,7	chr18:9136965-9182381|9221999-9254210	19,14	5,2	23,20	19,25	0.90411	0.661538	0.242571	8.96137e-05	0.0328847
chr1	39350784	39359264	+	5	234,225,519,177,124,	0,2222,6590,7912,8356,	circRNA	MACF1	NM_012090	37,38,39,40,41	chr1:39349627-39350784|39359264-39360792	2,8	158,168	0,1	0,335	0.0578035	0.00593472	0.0518688	9.86269e-05	0.0354962
chr7	129014978	129018157	-	3	157,74,201,	0,2004,2978,	circRNA	TNPO3	NM_001191028	19,20,21	chr7:129005159-129014978|129018157-129054650	11,19	110,108	4,7	98,119	0.215827	0.0920502	0.123777	0.000105451	0.0358822
chr14	102040235	102040673	+	2	175,76,	0,362,	circRNA	DYNC1H1	NM_001376	63,64	chr14:102039732-102040235|102040673-102041573	17,23	288,287	12,8	266,352	0.122137	0.0607903	0.0613471	0.00011705	0.0391179
chr5	65988634	65994864	+	3	48,198,118,	0,4075,6112,	circRNA	ERBIN	NM_001253697	2,3,4	chr5:65926806-65988634|65994864-66012048	6,7	80,72	1,4	108,132	0.146067	0.04	0.106067	0.000142803	0.0460784
chr5	69174876	69175537	+	2	237,141,	0,520,	circRNA	CCNB1	NM_031966	6,7	chr5:69174409-69174876|69175537-69177238	8,6	409,454	3,8	99,73	0.0314254	0.113402	-0.0819767	9.91995e-06	0.006876
chr13	52397231	52398194	-	1	963,	0,	circRNA	THSD1	NM_018676	3	chr13:52386186-52397231|52398194-52402542	6,5	60,45	8,4	9,14	0.173228	0.510638	-0.33741	2.73124e-05	0.0134513

## Sheet: CTRL.vs.IR12
chrom	circRNA_start	circRNA_end	strand	exonCount	exonSizes	exonOffsets	circType	geneName	isoformName	exonIndexOrIntronIndex	FlankingIntrons	CircularJunctionCount_CTRL	LinearJunctionCount_CTRL	CircularJunctionCount_IR12	LinearJunctionCount_IR12	PBI_CTRL	PBI_IR12	deltaPBI(PBI_CTRL-PBI_IR12)	pValue	FDR
chr17	27440590	27442626	-	3	81,113,93	0,163,1943	circRNA	Riok1	NM_001100511	8,7,6	chr17:27439430-27440590|chr17:27442626-27444059	10	78	2	188	0.204082	0.0208333	0.183248	2.68142e-07	0.00247358
chr4	8223839	8239403	-	4	81,230,115,185	0,3074,5052,15379	circRNA	Kmt2e	NM_001100851	5,4,3,2	chr4:8217614-8223839|chr4:8239403-8255222	1	153	18	185	0.0129032	0.162896	-0.149993	9.13151e-07	0.00247358
chr12	37628206	37628640	+	2	168,176	0,258	circRNA	Sbno1	NM_001107138	18,19	chr12:37627179-37628206|chr12:37628640-37629146	10	203	3	491	0.0896861	0.0120724	0.0776137	1.18205e-06	0.00247358
chr17	5429864	5436758	-	3	107,60,179	0,3068,6715	circRNA	Naa35	NM_133324	14,13,12	chr17:5421904-5429864|chr17:5436758-5439581	22	146	49	1486	0.231579	0.0618687	0.16971	1.54441e-06	0.00247358
chr17	5546406	5571375	+	8	209,178,98,117,692,84,87,149	0,1615,9084,13250,17112,23340,24652,24820	circRNA	Agtpbp1	NM_001106100	11,12,13,14,15,16,17,18	chr17:5543087-5546406|chr17:5571375-5582855	26	546	63	3678	0.0869565	0.033123	0.0538335	1.61654e-06	0.00247358
chr6	80149000	80150524	-	2	118,68	0,1456	circRNA	Trappc6b	NM_001106733	3,2	chr6:80147680-80149000|chr6:80150524-80152957	30	233	28	603	0.204778	0.0849772	0.119801	1.64176e-06	0.00247358
chr1	127025461	127025957	+	1	496	0	circRNA	Chsy1	NM_001106268	2	chr1:127010899-127025461|chr1:127025957-127068618	18	34	35	272	0.514286	0.204678	0.309607	1.66854e-06	0.00247358
chr4	127663313	127709016	-	7	143,162,97,90,153,91,83	0,10320,19197,35668,37556,44651,45620	circRNA	Suclg2	NM_001100750	9,8,7,6,5,4,3	chr4:127580017-127663313|chr4:127709016-127766801	20	62	5	111	0.392157	0.0826446	0.309512	1.67018e-06	0.00247358
chr18	69647501	69657373	-	4	213,30,175,377	0,7003,7640,9495	circRNA	Smad4	NM_019275	4,3,2,1	chr18:69643779-69647501|None	56	40	89	237	0.736842	0.428916	0.307926	1.83716e-06	0.00247358
chr10	16706377	16730140	-	7	123,74,190,195,1090,126,195	0,1205,3612,5495,17684,21358,23568	circRNA	Crebrf	NM_001277157	8,7,6,5,4,3,2	chr10:16699206-16706377|chr10:16730140-16752154	28	86	23	255	0.394366	0.152824	0.241542	1.87196e-06	0.00247358
chrX	113375592	113404936	-	11	89,89,95,99,175,193,164,149,150,157,177	0,185,5570,8669,11667,15274,16203,18446,21700,26833,29167	circRNA	Gucy2f	NM_053831	19,18,17,16,15,14,13,12,11,10,9	chrX:113372390-113375592|chrX:113404936-113415579	19	601	49	554	0.0594679	0.150307	-0.0908388	1.89486e-06	0.00247358
chr3	55888290	55898385	+	6	83,66,50,128,136,96	0,4646,6275,6452,7684,9999	circRNA	Bbs5	NM_001108583	2,3,4,5,6,7	chr3:55886785-55888290|chr3:55898385-55901997	60	136	58	385	0.46875	0.231537	0.237213	2.0449e-06	0.00247358
chr7	82345245	82352607	+	11	114,7,14,7,2,6,4,2,26,7,60	0,726,3797,3811,3819,3822,3829,3834,3837,3863,7302	circRNA	Emc2	NM_001113785	2,3,4,5,6,7,8,9,10,11,12	chr7:82338702-82345245|chr7:82352607-82362310	11	151	6	460	0.127168	0.0254237	0.101744	2.16382e-06	0.00247358
chr7	78520232	78574310	+	2	242,142	0,53936	circRNA	Rims2	NM_053945	24,25	chr7:78482426-78520232|chr7:78574310-78589087	17	82	93	122	0.293103	0.603896	-0.310793	2.27783e-06	0.00247358
chr13	73203186	73265813	+	5	65,97,83,106,90	0,3027,36635,52050,62537	circRNA	Acbd6	NM_001011906	2,3,4,5,6	chr13:73197291-73203186|chr13:73265813-73319253	29	51	36	195	0.53211	0.269663	0.262447	2.44991e-06	0.00249417
chr15	57348404	57351717	+	3	126,110,112	0,618,3201	circRNA	Zc3h13	NM_001170471	2,3,4	chr15:57340872-57348404|chr15:57351717-57366103	15	299	44	296	0.0911854	0.229167	-0.137981	2.61571e-06	0.00250631
chr17	5555490	5571375	+	6	98,117,692,84,87,149	0,4166,8028,14256,15568,15736	circRNA	Agtpbp1	NM_001106100	13,14,15,16,17,18	chr17:5548199-5555490|chr17:5571375-5582855	100	517	150	3823	0.27894	0.0727626	0.206177	2.8928e-06	0.002596
chr3	3413578	3414759	-	2	162,263	0,918	circRNA	Camsap1	NM_001168549	3,2	chr3:3403096-3413578|chr3:3414759-3433534	29	343	94	358	0.144638	0.344322	-0.199684	3.02806e-06	0.002596
chrX	113415579	113453798	-	6	90,132,97,85,355,302	0,7812,13305,17380,18824,37917	circRNA	Gucy2f	NM_053831	8,7,6,5,4,3	chrX:113404936-113415579|chrX:113453798-113466275	51	650	115	621	0.135638	0.27027	-0.134632	3.37841e-06	0.00275155
chr17	19160993	19321551	+	3	129,129,129	0,88960,160429	circRNA	Atxn1	NM_012726	1,2,3	None|chr17:19321551-19378431	55	495	102	478	0.181818	0.29912	-0.117302	3.69228e-06	0.00276125
chr10	35876012	35876397	+	2	134,136	0,249	circRNA	Hnrnph1	NM_080896	6,7	chr10:35875956-35876012|chr10:35876397-35877075	85	1201	127	3306	0.123997	0.0713483	0.0526488	3.98783e-06	0.00282425
chr7	30382501	30388657	-	3	172,79,99	0,5894,6057	circRNA	Actr6	NM_001108081	9,8,7	chr7:30380144-30382501|chr7:30388657-30389433	45	169	34	309	0.34749	0.180371	0.167119	4.29452e-06	0.00291472
chr5	78314027	78320896	-	4	75,133,147,97	0,1502,2068,6772	circRNA	Wdr31	NM_001011976	5,4,3,2	chr5:78312728-78314027|chr5:78320896-78324219	3	169	14	114	0.0342857	0.197183	-0.162897	4.66421e-06	0.00303901
chr4	58714646	58739890	+	7	70,143,89,110,193,78,66	0,5047,6428,9029,10808,23168,25178	circRNA	Mkln1	NM_031359	2,3,4,5,6,7,8	chr4:58693481-58714646|chr4:58739890-58748815	55	280	61	622	0.282051	0.163978	0.118073	6.2594e-06	0.00384968
chrX	113415579	113434758	-	5	90,132,97,85,355	0,7812,13305,17380,18824	circRNA	Gucy2f	NM_053831	8,7,6,5,4	chrX:113404936-113415579|chrX:113434758-113453496	95	872	139	779	0.178908	0.263009	-0.0841008	6.38108e-06	0.00384968
chr7	40237949	40241778	+	4	163,101,88,113	0,1641,1810,3716	circRNA	Cep290	NM_001135755	15,16,17,18	chr7:40231311-40237949|chr7:40241778-40246485	3	469	23	660	0.0126316	0.0651558	-0.0525242	7.59755e-06	0.00441988
chr1	264674064	264678002	+	3	44,734,55	0,683,3883	circRNA	Slf2	NM_001134612	3,4,5	chr1:264671209-264674064|chr1:264678002-264682393	11	247	3	448	0.0817844	0.0132159	0.0685685	8.11523e-06	0.00455824
chr11	87898054	87899561	+	3	192,101,130	0,712,1377	circRNA	Pi4ka	NM_022301	11,12,13	chr11:87896738-87898054|chr11:87899561-87900973	33	286	57	1067	0.1875	0.0965284	0.0909716	1.15643e-05	0.00607651
chr6	76616894	76626199	-	5	178,44,58,50,111	0,1268,4000,8549,9194	circRNA	Ralgapa1	NM_020083	6,5,4,3,2	chr6:76613664-76616894|chr6:76626199-76661413	2	388	13	357	0.0102041	0.0678851	-0.057681	2.04386e-05	0.0104039
chr10	57634022	57634588	-	2	171,228	0,338	circRNA	Dhx33	NM_001105802	4,3	chr10:57630601-57634022|chr10:57634588-57635704	9	18	5	74	0.5	0.119048	0.380952	2.48623e-05	0.0116095
chr8	14877355	14880661	-	1	3306	0	circRNA	Fat3	NM_138544	2	chr8:14747151-14877355|chr8:14880661-15011330	5	65	29	84	0.133333	0.408451	-0.275117	2.59402e-05	0.0116095
chr3	164177152	164215875	+	11	179,81,59,84,102,35,144,139,106,117,83	0,8979,15699,17985,20478,21498,25560,28561,30897,36491,38640	circRNA	Slc9a8	NM_001025281	2,3,4,5,6,7,8,9,10,11,12	chr3:164174397-164177152|chr3:164215875-164216972	4	41	1	216	0.163265	0.00917431	0.154091	2.59989e-05	0.0116095
chr19	41772880	41790468	-	3	134,127,163	0,17287,17425	circRNA	Phlpp2	NM_001109131	4,3,2	chr19:41766315-41772880|chr19:41790468-41798281	3	116	14	90	0.0491803	0.237288	-0.188108	2.79707e-05	0.0116095
chr2	13599772	13608846	+	4	74,211,164,71	0,1155,6003,9003	circRNA	Ccnh	NM_052981	4,5,6,7	chr2:13594785-13599772|chr2:13608846-13612357	5	86	1	285	0.104167	0.00696864	0.097198	2.79736e-05	0.0116095
chr1	143107054	143109260	+	2	57,191	0,2015	circRNA	Pde8a	NM_198767	2,3	chr1:143036447-143107054|chr1:143109260-143117500	2	174	13	160	0.0224719	0.139785	-0.117313	3.35445e-05	0.013327
chr8	82334236	82340165	-	3	165,145,1171	0,2967,4758	circRNA	Mapk6	NM_031622	4,3,2	chr8:82331971-82334236|chr8:82340165-82350963	5	117	1	348	0.0787402	0.00571429	0.0730259	5.38701e-05	0.0202646
chr12	38068944	38075574	-	4	109,723,116,89	0,2681,5876,6541	circRNA	Ccdc62	NM_001134766	10,9,8,7	chr12:38066593-38068944|chr12:38075574-38080066	8	66	1	107	0.195122	0.0183486	0.176773	5.50767e-05	0.0202646
chr6	72392024	72430205	-	15	108,141,168,122,48,176,134,141,111,142,127,174,79,74,104	0,1639,2999,5054,5456,5658,7272,11469,20576,26095,27764,29737,31531,37613,38077	circRNA	Strn3	NM_001029897	16,15,14,13,12,11,10,9,8,7,6,5,4,3,2	chr6:72378234-72392024|chr6:72430205-72462181	29	110	25	237	0.345238	0.174216	0.171022	5.68742e-05	0.0202646
chr15	70121768	70139170	-	2	130,240	0,17162	circRNA	Diaph3	NM_001305172	22,21	chr15:70105489-70121768|chr15:70139170-70177176	80	399	185	582	0.286225	0.388655	-0.10243	5.7227e-05	0.0202646
chr3	79991514	79992568	-	3	157,236,179	0,302,875	circRNA	Madd	NM_053585	10,9,8	chr3:79989679-79991514|chr3:79992568-79995193	2	106	16	135	0.0363636	0.191617	-0.155253	9.22797e-05	0.0313155
