# Supplementary material for: seekCRIT: Detecting and characterizing differentially expressed circular RNAs using high-throughput sequencing data
Source: PLoS Comput Biol. 2020 Oct 20;16(10):e1008338. doi: 10.1371/journal.pcbi.1008338 (PMC7598922; doi:10.1371/journal.pcbi.1008338)
Supplement: S1 File — Source code, license, usage, and test data can be found here. (ZIP) [file pcbi.1008338.s003.zip]

Archive with 2 entries (2 files):
- Instruction_seekCRIT.pdf
- seekCRIT-master.zip
